# Supplementary material for: An Integrative Transcriptomic, Network Pharmacology, and Molecular Docking Analysis of the Ferroptosis–Fibrosis Axis in Cardiomyopathy with Exploratory Relevance to Diabetic Cardiomyopathy
Source: Biomedicines. 2026 Jul 2;14(7):1501. doi: 10.3390/biomedicines14071501 (PMC13404720; doi:10.3390/biomedicines14071501)
Supplement: Supplementary file 1 [file biomedicines-14-01501-s001.zip]

Archive with 1 entries (1 files):
- biomedicines-4392934-supplementary.pdf
